# Supplementary material for: Cytochrome P450 Enzymes and Drug Metabolism in Humans
Source: Int J Mol Sci. 2021 Nov 26;22(23):12808. doi: 10.3390/ijms222312808 (PMC8657965; doi:10.3390/ijms222312808)
Supplement: Supplementary file 1 [file ijms-22-12808-s001.zip]

Archive with 1 entries (1 files):
- ijms-1450839-supplementary.pdf
